# Supplementary material for: Effects of Limited Wrist Motion and Forearm Rotation on Scapular Kinematics and Muscle Activity During Spoon-Feeding in Healthy Young Adults
Source: J Funct Morphol Kinesiol. 2026 Mar 24;11(2):135. doi: 10.3390/jfmk11020135 (PMC13108218; doi:10.3390/jfmk11020135)
Supplement: Supplementary file 1 [file jfmk-11-00135-s001.zip]

Archive with 4 entries (4 files):
- Table S1.pdf
- jfmk-4195062-Figures S1-S8.pdf
- Table S2.pdf
- Table S3.pdf
